# Supplementary material for: Lipid Production in Cultivable Filamentous Fungi Isolated from Antarctic Soils: A Comprehensive Study
Source: Microorganisms. 2025 Feb 25;13(3):504. doi: 10.3390/microorganisms13030504 (PMC11944995; doi:10.3390/microorganisms13030504)
Supplement: Supplementary file 1 [file microorganisms-13-00504-s001.zip]

Archive with 2 entries (2 files):
- Supplementary Material_Gallardo et al. 2025.pdf
- Table S6_Gallardo et al. 2025.xlsx
