# Supplementary material for: Lipid Production in Cultivable Filamentous Fungi Isolated from Antarctic Soils: A Comprehensive Study
Source: Microorganisms. 2025 Feb 25;13(3):504. doi: 10.3390/microorganisms13030504 (PMC11944995; doi:10.3390/microorganisms13030504)
Supplement: Supplementary file 1 [file microorganisms-13-00504-s001.zip › Table S6_Gallardo et al. 2025.xlsx]

## Sheet: Hoja1
Table S6. Reference strains used for construct phylogenetic trees.
Family	Genus	Species	Strain Numbers	GenBank accesses
Aspergillaceae	Aspergillus	niger	CBS 554.65	AJ223852.1
	Penicillium	antarcticum	5649	KJ527436.1
		antarcticum	5634	KJ636505.1
		antarcticum	5666	KJ636506.1
		bialowiezense	CBS 227.28	EU587315.1
		commune	CBS 311.48	AY213672.1
		expansum	CBS 325.48	AY373912.1
		glabrum	CBS 125543	GU981567.1
		italicum	CBS 339.48	KJ834509.1
		jamesonlandense	CBS 102888	DQ267912.1
		lanosum	CBS 106.11	DQ304540.1
		lenticrescens	CBS 138215	KJ775675.1
		lividum	CBS 347.48	KM189582.1
		lusitanum	MUM 18.49/CMG 8	MK702084.1
		miczynskii	CBS 126222	MH863987.1
		miczynskii	CBS 126223	MH863988.1
		miczynskii	CBS 129623	MH865462.1
		miczynskii	CBS 129884	MH865564.1
		olsonii	CBS 232.60	EU587341.1
		raistrickii	CBS 261.33	AY373927.1
		ribium	CBS 127809	DQ267916.1
		rubens	CBS 129667	JX997057.1
		sajarovii	CBS 277.83	KC411724.1
		scabrosum	CBS 683.89	DQ267906.1
		solitum	CBS 424.89	AY373932.1
		soppii	CBS 144.83	MH861556.1
		soppii	CBS 129779	MH865655.1
		tunisiense	MUM 17.62	MG586956.1
		virgatum	BBA 65745	AJ748692.2
		virgatum	H 1	KF578441.1
		virgatum	CL_LT_13_con	MT548675.1
		virgatum	MI290	MW269013.1
		virgatum	MI359	MW269062.1
Cladosporiacea	Cladosporium	cladosporioides	CBS 113738	HM148004.1
		cladosporioides	CBS 673.69	EF679353.1
		fusiforme	EXF-449	DQ780388.1
		fusiforme	CBS 452.71	DQ780390.1
		herbarum	CBS 121621	EF679363.1
		herbarum	CPC 11601	EF679359.1
		herbarum	CBS 300.49	EF679358.1
		perangustum	CBS 125996	HM148121.1
		perangustum	CPC 11663	HM148128.1
		perangustum	CBS 126365	HM148123.1
		varians	CBS 126360	MH863936.1
Melanommataxceae	Alpinaria	rhododendri	CBS 141994	KY189973
		rhododendri	CBS 142901	LC203335
	Petrakia	aceris	CBS 124109	FJ839625
		aceris	CBS 115685	FJ839638
		aesculi	CBS 142914	LC194192
		aesculi	CBS 142913	LC203329
		aesculi	CBS 142916	LC203331
		deviata	CBS 8082	KY231228
		deviata	CBS 8083	KY231233
		minima	CBS 142921	LC203333
		minima	CBS 142922	LC203334
	Melanomma	japonicum	CBS 142905	LC203321
		pulvis-pyrius	CBS 142906	LC203322
	Muriformistrickeria	rosae	MFLU 16-0227	NR_157522
	Melanodiplodia	tianschanica	TASM 6110	NR_157520
	Seifertia	alpina	CBS 145960	MK502003
		alpina	CBS 145959	MK542906
		azalea	CBS 146106	MK502004
Mortierellaceae	Mortierella	alpina	CBS 210.32	JX975853.1
		alpina	FSU 1055	JX975852.1
		alpina	FSU 10716	JX975879.1
		alpina	FSU 8712	JX975845.1
		antarctica	CBS 195.89	JX975843.1
		antarctica	CBS 609.70	JX975907.1
		beljakovae	CBS 276.71	JX975937.1
		chlamydospora	CBS 120.34	JX975942.1
		chlamydospora	CBS 529.75	JX975927.1
		cystojenkinii	CBS 660.82	JX975868.1
		gamsii	CBS253.36; FSU9813	JX975968
		gamsii	FSU 10538	JX975858.1
		gamsii	CBS314.52; FSU9814	JX975892
		gamsii	CBS749.68	NR_152954.1
		gamsii	CBS552.73; FSU825	JX975984
		gamsii	CBS551.73; FSU824	JX976079
		gamsii	CBS110630	JX976106
		gemmifera	CBS 124.72	JX975909.1
		gemmifera	CBS 134.45	JX975931.1
		globalpina	CBS718.88	JX975925
		globulifera	CBS746.68	JX976026
		globulifera	CBS858.70	JX975915
		globulifera	FSU826	JX975910
		globulifera	CBS108.68	JX975847
		globulifera	CBS867.68	JX976107
		kuhlmanii	CBS 157.71	JX975846.1
		kuhlmanii	CBS 269.71	JX975935.1
		kuhlmanii	CBS 270.71	JX975851.1
		lignicola	CBS 100594	JX975889.1
		lignicola	CBS 116.65	JX975965.1
		macrocystis	CBS 431.81	JX975897.1
		macrocystis	CBS 482.73	JX975862.1
		macrocystopsis	CBS 302.87	JX975908.1
		macrocystopsis	CBS 528.87	JX975946.1
		simplex	CBS 243.82	JX975870.1
		turficola	CBS 432.76	JX975952.1
		turficola	CBS 433.76	JX975939.1
		turficola	CBS 547.76	JX975896.1
Mycosphaerellaceae	Cercospora	paradoxa	CBS 116456	NR_121315.1
Physalacriaceae	Cylindrobasidium	eucalypti	4184Tell	KM214646.1
		evolvens	11079MD	KM214629.1
		evolvens	1891IS	KM214627.1
		ipidophilum	B1478	MZ297305.1
		ipidophilum	B1742	MZ297304.1
		laeve	KUC20121019-12 18S	KJ652553.1
		torrendii	Wu 9806-11	MZ293119.1
		torrendii	11862MD	KM214669.1
		torrendii	17431Tell	KM214670.1
	Physalacria	bambusae	CBS 712.83	DQ097367.1
Pleomassariaceae	Pleomassaria	siparia	CBS 279.74	AB554089
Pseudeurotiaceae	Pseudeurotium	zonatum	CBS 329.36	AY129286.1
	Geomyces	auratus	CBS 108.14	KF039895.1
		obovatus	CGMCC 3.18491	MT509362.1
	Pseudogymnoascus	antarcticus	CHFC-EA 569	JX845280.1
		appendiculatus	UAMH 10509	NR_137875.1
		destructans	ATCC MYA-4855	NR_111838.1
		destructans	BW48	OP420747.1
		destructans	BW49	OP420748.1
		fujianensis	GZUIFR 21.819	MZ444084.1
		fujianensis	GZUIFR 21.82	MZ444085.1
		guizhouensis	GZUIFR 376.1	MT509369.1
		palmeri	LHU407	MT988150.1
		pannorum	CBS 127045	MH864395.1
		pannorum	AFCN667	LC085196.1
		pannorum	ATCC 16222	AF015789.1
		roseus	WSF 3629	KF039897.1
		roseus	CBS 395.65	NR_165894.1
		shaanxiensis	GZUIFR HZ5.7	MT509366.1
		sinensis	CGMCC 3.18493	MT509364.1
		verrucosus	UAMH 10579	NR_111197.1
		yunnanensis	GZUIFR 21.807	MZ444072.1
		yunnanensis	GZUIFR 21.808	MZ444073.1
		zhejiangensis	GZUIFR 21.810	MZ444075.1
		zhejiangensis	GZUIFR 21.811	MZ444076.1
Sclerotiniaceae	Botrytis	aclada	PRI006	AJ716295.1
		calthae	CBS 175.63	AJ716302.1
		caroliniana	ATCC MYA-4856	NR_111839.1
		cinerea	LeekBC-8	FJ169666.1
		cinerea	Bf.jlnd09	GU395993.1
		cinerea	HQ455788	HQ455788.1
		cinerea	KM63	KT279813.1
		cinerea	BfHN1	KT271762.1
		cinerea	GM7	KM840848.1
		ficariarum	CBS176.63	AJ716296.1
		polyblastis	CBS 287.38	AJ716291.1
		porri	MUCL3234	AJ716292.1
		sphaerosperma	MUCL21481	AJ716293.1
		squamosa	PRI026	AJ716299.1
	Sclerotinia	sclerotiorum	A2-19	GU229817.1
Trichocomaceae	Talaromyces	acaricola	CBS 137367	KF984862
		acaricola	CBS 137369	KF984860
		acaricola	CBS 137374	KF984861
		acaricola	CBS 137386	JX091476
		acaricola	CBS 137387	JX091477
		acaricola	CBS 137390	JX091479
		aspriconidius	CBS 141835	MN864274
		boninensis	CBS 650.95	JN899356
		brevis	CBS 141833	MN864269
		diversiformis	CBS 141931	KX961215
		guizhouensis	CBS 141837	MN864277
		helicus	CBS 335.48	JN899359
		palmae	CBS 442.88	JN899396
		resedanus	CBS 181.71	MN864280
		resedanus	CBS 184.90	MN864281
		rufus	CBS 141834	MN864272
		rugulosus	CBS 371.48	KF984834
		subinflatus	CBS 652.95	JN899397
		adpressus	CBS 140620	KU866657
		beijingensis	CBS 140617	KU866649
		neorugulosus	CBS 140623	KU866659
	Trichocoma	paradoxa	CBS 788.83	JN899398
Umbelopsidaceae	Umbelopsis	isabellina	NRRL1757
